# Supplementary material for: ﻿Polygalaspatulata (sect. Pseudosemeiocardium, Polygalaceae), a new species from Guangxi, China
Source: PhytoKeys. 2025 Jan 6;251:13–21. doi: 10.3897/phytokeys.251.139955 (PMC11730085; doi:10.3897/phytokeys.251.139955)
Supplement: XML Treatment for Polygala spatulata [file phytokeys.251.139955-treatment1.xml]

<!DOCTYPE tp:taxon-treatment
  PUBLIC "-//TaxonX//DTD Taxonomic Treatment Publishing DTD v0 20100105//EN" "tax-treatment-NSO.dtd">
<tp:taxon-treatment xmlns:tp="http://www.plazi.org/taxpub"><tp:treatment-meta><kwd-group><label>Taxon classification</label><kwd>
                <named-content content-type="kingdom">Plantae</named-content>
              </kwd><kwd>
                <named-content content-type="order">Fabales</named-content>
              </kwd><kwd>
                <named-content content-type="family">Polygalaceae</named-content>
              </kwd></kwd-group><mixed-citation publication-type="journal"><person-group><name><surname>Nong</surname><given-names>You</given-names></name><name><surname>Jiang</surname><given-names>Run-Hua</given-names></name><name><surname>Hu</surname><given-names>Qi-Min</given-names></name><name><surname>Qu</surname><given-names>Xin-Cheng</given-names></name><name><surname>Gui</surname><given-names>Xu-Chuan</given-names></name><name><surname>Wei</surname><given-names>Gui-Yuan</given-names></name><name><surname>Lei</surname><given-names>Li-Qun</given-names></name></person-group><article-title>﻿<italic><tp:taxon-name><tp:taxon-name-part taxon-name-part-type="genus" reg="Polygala">Polygala</tp:taxon-name-part><tp:taxon-name-part taxon-name-part-type="species" reg="spatulata">spatulata</tp:taxon-name-part></tp:taxon-name></italic> (sect. <italic><tp:taxon-name><tp:taxon-name-part taxon-name-part-type="genus" reg="Polygala"/><tp:taxon-name-part taxon-name-part-type="section" reg="Pseudosemeiocardium">Pseudosemeiocardium</tp:taxon-name-part></tp:taxon-name></italic>, <tp:taxon-name><tp:taxon-name-part taxon-name-part-type="family">Polygalaceae</tp:taxon-name-part></tp:taxon-name>), a new species from Guangxi, China</article-title><source>PhytoKeys</source><day>06</day><month>01</month><year>2025</year><volume>251</volume><fpage>13</fpage><lpage>21</lpage><pub-id pub-id-type="doi">10.3897/phytokeys.251.139955</pub-id></mixed-citation></tp:treatment-meta><tp:nomenclature><label>﻿</label><tp:taxon-name>
              <object-id xmlns:xlink="http://www.w3.org/1999/xlink" content-type="arpha" xlink:type="simple">E1406839-E7F4-5A3E-922F-02E760BD7A5B</object-id>
              <tp:taxon-name-part taxon-name-part-type="genus" reg="Polygala">Polygala</tp:taxon-name-part>
              <tp:taxon-name-part taxon-name-part-type="species" reg="spatulata">spatulata</tp:taxon-name-part>
              <object-id xmlns:xlink="http://www.w3.org/1999/xlink" content-type="ipni" xlink:type="simple">urn:lsid:ipni.org:names:77354775-1</object-id>
            </tp:taxon-name><tp:taxon-authority>Y.Nong &amp; Run Hua Jiang</tp:taxon-authority><tp:taxon-status xmlns:xlink="http://www.w3.org/1999/xlink" xlink:type="simple">sp. nov.</tp:taxon-status><xref ref-type="fig" rid="F1">Figs 1</xref><xref ref-type="fig" rid="F2">, 2</xref><xref ref-type="fig" rid="F3">, 3</xref><xref ref-type="fig" rid="F4">, 4 Chinese name: “sháo è xiǎo biǎn dòu”(勺萼小扁豆)</xref></tp:nomenclature><tp:treatment-sec sec-type="diagnosis" id="SECID0EBAAE"><title>Diagnosis.</title><p><italic><tp:taxon-name><tp:taxon-name-part taxon-name-part-type="genus" reg="Polygala">Polygala</tp:taxon-name-part><tp:taxon-name-part taxon-name-part-type="species" reg="spatulata">spatulata</tp:taxon-name-part></tp:taxon-name></italic> is most similar to <italic><tp:taxon-name><tp:taxon-name-part taxon-name-part-type="genus" reg="Polygala">P.</tp:taxon-name-part><tp:taxon-name-part taxon-name-part-type="species" reg="isocarpa">isocarpa</tp:taxon-name-part></tp:taxon-name></italic> Chodat, but it can be easily distinguished by its stems sparsely white pilose (vs. glabrous), leaf blade oval or obovate, membranous, abaxially and adaxially sparsely white pilose, apex round or obtuse (vs. ovate or ovate-triangular, papery, both surfaces glabrous or only abaxially sparsely setose, apex acuminate), its inner sepals spoon-shaped (vs. oblong or ovate) and its outer sepals 3, ovate, ca. 1.5 mm, glandular, all persistent after anthesis (vs. outer sepals 3, broadly ovate, ca. 1 mm, glabrous, one persistent after anthesis).</p><fig id="F1" position="float" orientation="portrait"><object-id xmlns:xlink="http://www.w3.org/1999/xlink" content-type="doi" xlink:type="simple">10.3897/phytokeys.251.139955.figure1</object-id><object-id xmlns:xlink="http://www.w3.org/1999/xlink" content-type="arpha" xlink:type="simple">24738D8B-5049-5257-9E9C-C0A4F47644B3</object-id><label>Figure 1.</label><caption><p>Line drawing of <italic><tp:taxon-name><tp:taxon-name-part taxon-name-part-type="genus" reg="Polygala">Polygala</tp:taxon-name-part><tp:taxon-name-part taxon-name-part-type="species" reg="spatulata">spatulata</tp:taxon-name-part></tp:taxon-name> Y. Nong &amp; Run Hua Jiang</italic><bold>A</bold> flowering plant <bold>B</bold> flower <bold>C</bold> inner sepal <bold>D</bold> style <bold>E</bold> stamen <bold>F</bold> appendage <bold>G</bold> longitudinal section of corolla <bold>H</bold> fruiting branch <bold>I</bold> capsule <bold>J</bold> seed (Drawn by Xin-cheng Qu).</p></caption><graphic xmlns:xlink="http://www.w3.org/1999/xlink" xlink:href="phytokeys-251-013_article-139955__-g001.jpg" position="float" orientation="portrait" xlink:type="simple" id="oo_1214557.jpg"><uri content-type="original_file" xlink:type="simple">https://binary.pensoft.net/fig/1214557</uri></graphic></fig></tp:treatment-sec><tp:treatment-sec sec-type="material" id="SECID0EKCAE"><title>Type.</title><p>China • Guangxi: Bama County, <named-content xmlns:xlink="http://www.w3.org/1999/xlink" content-type="dwc:verbatimCoordinates" xlink:type="simple"><named-content content-type="geo-json" specific-use="{&#34;type&#34;:&#34;Point&#34;,&#34;coordinates&#34;:[107.056111,23.146111]}" id="NCID0ETCAE" xlink:type="simple">23°08'46"N, 107°03'22"E</named-content></named-content>, alt. 530 m, in a cave, 26 August 2024, <italic>Y Nong NY2024082601</italic> (GXMI). (<bold><italic>Holotype</italic></bold>: 051192 GXMI!; <bold><italic>isotypes</italic></bold>: IBK!).</p><fig id="F2" position="float" orientation="portrait"><object-id xmlns:xlink="http://www.w3.org/1999/xlink" content-type="doi" xlink:type="simple">10.3897/phytokeys.251.139955.figure2</object-id><object-id xmlns:xlink="http://www.w3.org/1999/xlink" content-type="arpha" xlink:type="simple">031C87CB-E1B9-5855-9C10-CC6B06903017</object-id><label>Figure 2.</label><caption><p><italic><tp:taxon-name><tp:taxon-name-part taxon-name-part-type="genus" reg="Polygala">Polygala</tp:taxon-name-part><tp:taxon-name-part taxon-name-part-type="species" reg="spatulata">spatulata</tp:taxon-name-part></tp:taxon-name> Y. Nong &amp; Run Hua Jiang</italic><bold>A</bold>, <bold>B</bold> habitat <bold>C</bold> racemes <bold>D</bold> flower <bold>E</bold> inner sepal <bold>F</bold> appendage <bold>G</bold> fruiting branch <bold>H</bold> capsule and outer sepal <bold>I</bold> capsule <bold>J</bold> seed (Photographed and edited by You Nong).</p></caption><graphic xmlns:xlink="http://www.w3.org/1999/xlink" xlink:href="phytokeys-251-013_article-139955__-g002.jpg" position="float" orientation="portrait" xlink:type="simple" id="oo_1214558.jpg"><uri content-type="original_file" xlink:type="simple">https://binary.pensoft.net/fig/1214558</uri></graphic></fig></tp:treatment-sec><tp:treatment-sec sec-type="description" id="SECID0ENEAE"><title>Description.</title><p>Herbs annual, erect, 5–15 cm tall. Stems terete, sparsely white pilose, 1–3 branches, apically; branchlets spreading, slender. Petiole 0.5–1.5 cm, sparsely white pilose; leaf blade oval or obovate, 3–7 × 2–3 cm, membranous, abaxially and adaxially sparsely white pilose, mid-vein slightly raised abaxially and adaxially, lateral veins 4–5 pairs, anastomosing near margin, base cuneate, decurrent, apex round or obtuse. Racemes terminal, sparsely white pilose, 3–10 cm. Pedicel ca. 1 mm, slender; bracts 3, caducous, subulate, unequal, glandular. Sepals 5; outer sepals 3, ovate, ca. 1.5 mm, glandular outside, all persistent after anthesis; inner sepals 2, spoon-shaped, 1–1.5 mm, glabrous, base unguiculate, apex rounded. Petals 3, connate in lower 1/2, yellow; lateral petals rectangular-oblong, longer than keel; keel with apex broadly retuse, with appendage of 2 lobes. Stamens 8; filaments lower 1/3 united, forming an open staminal sheath; anthers ovoid. Ovary subglobose, 0.8–1.0 mm in diam.; style gradually broadening from base towards apex, curved, apex funnel-form; stigma at lower margin. Capsule obcordate, glabrous, 1–1.2 mm in diam., narrowly winged. Seeds black, shiny, elliptic, 0.6 × 0.3 mm, reticulate, glabrous; strophiole white, 2-lobed.</p><fig id="F3" position="float" orientation="portrait"><object-id xmlns:xlink="http://www.w3.org/1999/xlink" content-type="doi" xlink:type="simple">10.3897/phytokeys.251.139955.figure3</object-id><object-id xmlns:xlink="http://www.w3.org/1999/xlink" content-type="arpha" xlink:type="simple">8DD25054-36D0-5C57-8B42-C866B97D1352</object-id><label>Figure 3.</label><caption><p>The type specimen of <italic><tp:taxon-name><tp:taxon-name-part taxon-name-part-type="genus" reg="Polygala">Polygala</tp:taxon-name-part><tp:taxon-name-part taxon-name-part-type="species" reg="spatulata">spatulata</tp:taxon-name-part></tp:taxon-name> Y. Nong &amp; Run Hua Jiang</italic>.</p></caption><graphic xmlns:xlink="http://www.w3.org/1999/xlink" xlink:href="phytokeys-251-013_article-139955__-g003.jpg" position="float" orientation="portrait" xlink:type="simple" id="oo_1214559.jpg"><uri content-type="original_file" xlink:type="simple">https://binary.pensoft.net/fig/1214559</uri></graphic></fig></tp:treatment-sec><tp:treatment-sec sec-type="etymology" id="SECID0ELFAE"><title>Etymology.</title><p>The specific epithet “<italic>spatulata</italic>” refers to the inner sepals 2, spoon-shape of the new species.</p></tp:treatment-sec><tp:treatment-sec sec-type="distribution" id="SECID0E2FAE"><title>Distribution and habit.</title><p>Currently, <italic><tp:taxon-name><tp:taxon-name-part taxon-name-part-type="genus" reg="Polygala">Polygala</tp:taxon-name-part><tp:taxon-name-part taxon-name-part-type="species" reg="spatulata">spatulata</tp:taxon-name-part></tp:taxon-name></italic> is known only from the northwest of Guangxi, China (Fig. <xref ref-type="fig" rid="F4">4</xref>). It has been mainly found in a karst cave at an elevation of about 530 m.</p><fig id="F4" position="float" orientation="portrait"><object-id xmlns:xlink="http://www.w3.org/1999/xlink" content-type="doi" xlink:type="simple">10.3897/phytokeys.251.139955.figure4</object-id><object-id xmlns:xlink="http://www.w3.org/1999/xlink" content-type="arpha" xlink:type="simple">D7347C8A-A2C3-5531-B431-104A63C79CC5</object-id><label>Figure 4.</label><caption><p>The distribution of <italic><tp:taxon-name><tp:taxon-name-part taxon-name-part-type="genus" reg="Polygala">Polygala</tp:taxon-name-part><tp:taxon-name-part taxon-name-part-type="species" reg="spatulata">spatulata</tp:taxon-name-part></tp:taxon-name> Y. Nong &amp; Run Hua Jiang</italic> (red circle) in Guangxi, China.</p></caption><graphic xmlns:xlink="http://www.w3.org/1999/xlink" xlink:href="phytokeys-251-013_article-139955__-g004.jpg" position="float" orientation="portrait" xlink:type="simple" id="oo_1214560.jpg"><uri content-type="original_file" xlink:type="simple">https://binary.pensoft.net/fig/1214560</uri></graphic></fig></tp:treatment-sec><tp:treatment-sec sec-type="IUCN red list category" id="SECID0EJHAE"><title>IUCN red list category.</title><p>Due to limited available data, the conservation status of this new species cannot be definitively assessed. Following IUCN Criteria (<xref ref-type="bibr" rid="B8">IUCN 2022</xref>), it is currently classified as Data Deficient (DD) pending further research and information.</p></tp:treatment-sec><ref-list><ref id="B8"><mixed-citation xmlns:xlink="http://www.w3.org/1999/xlink" xlink:type="simple">IUCN (<year>2022</year>) Guidelines for using the IUCN Red List categories and criteria, version 14. Prepared by the Standards and Petitions Committee. <ext-link xlink:href="https://www.iucnredlist.org/resources/redlistguidelines" ext-link-type="uri" xlink:type="simple">https://www.iucnredlist.org/resources/redlistguidelines</ext-link> [Accessed 18.10.2024]</mixed-citation></ref></ref-list></tp:taxon-treatment>
